# Supplementary material for: Real-Time PCR Assay to Quantify Moloney Murine Leukemia Virus in Mouse Cells
Source: Microorganisms. 2025 May 29;13(6):1268. doi: 10.3390/microorganisms13061268 (PMC12194895; doi:10.3390/microorganisms13061268)
Supplement: Supplementary file 1 [file microorganisms-13-01268-s001.zip]

Archive with 2 entries (2 files):
- Supplementary Figure S1 - Re.pdf
- Supplementary Table S1.xls
