# Supplementary material for: Real-Time PCR Assay to Quantify Moloney Murine Leukemia Virus in Mouse Cells
Source: Microorganisms. 2025 May 29;13(6):1268. doi: 10.3390/microorganisms13061268 (PMC12194895; doi:10.3390/microorganisms13061268)
Supplement: Supplementary file 1 [file microorganisms-13-01268-s001.zip › Supplementary Table S1.xls]

## Sheet: MuLVs Accesson No. & Sumilarity
Supplemental Table S1. Summary of comparative nucleotide sequence analysis among MuLVs.
	Chromosome	Accession No.	Similarity (%)	Similarity	No. of mismatch	Query Cover	Position
						No. of nucleotiede	From	To
query
Moloney		J02255.1	100	253	1	253	550	802
exogenous MuLV
Rauscher		U94692.1	89.113	248	1	248	548	795
Abelson		NC_001499.1	98.419	253	1	253	550	802
Friend		M93134.1	88.71	248	1	248	548	795
endogennous MuLV
Emv2	8	AC158362.5	74.38	242	1	242	97622	97863
Xmv9	4	AL731663.12	78.771	179	63	241	112699	112877
Xmv12	8	AC127575.4	75.706	177	65	241	125126	125302
Xmv15	9	AC121813.3	75.706	177	65	241	45160	44984
Xmv17	5	AC118010.11	75.706	177	65	241	144598	144774
Xmv18	19	AC102432.9	75.706	177	65	241	93499	93675
Xmv42	11	AL929426.8	75	196	46	241	16078	15885
Xmv8	4	AL627077.14	80.447	179	63	241	154016	153838
Xmv10	2	AC124194.3	79.888	179	63	241	166588	166766
Xmv13	13	CT030655.7	80.447	179	63	241	62350	62172
		CT030655.7	67.045	176	57	232	85312	85485
Xmv41	1	AC083892.19	74.803	254	1	253	165883	165631
Bxv1/Xmv43	1	AC115959.17	73.859	241	1	241	115241	115001
		AC115959.17	82.353	34	33	66	146012	146045
Mpmv1	7	AC127565.5	75.294	170	72	241	72104	71935
Mpmv2	11	AL591143.11	75.294	170	72	241	105866	106035
Mpmv3	2	AL772224.2	75.294	170	72	241	17343	17174
Mpmv4	11	AL596111.7	75.294	170	72	241	99535	99704
Mpmv5	10	AC162387.9	75.294	170	72	241	77547	77716
Mpmv6	1	AC120217.13	75.294	170	72	241	148698	148867
Mpmv7	5	AC116598.3	75.294	170	72	241	128495	128326
Mpmv8	11	AL731805.8	75.294	170	72	241	59396	59565
Mpmv9	3	AC123075.5	75.294	170	72	241	14802	14633
Mpmv10	3	AC161425.3	75.294	170	72	241	201431	201262
Mpmv11	12	AC153658.4	75.294	170	72	241	93201	93032
Mpmv12	10	AC153369.4	75.294	170	72	241	151359	151190
		AC153369.4	86.667	30	37	66	193566	193595
Mpmv13	5	AC127319.4	75.294	170	72	241	92959	92790
Pmv1	X	AL845268.2	75.51	196	46	241	8094	8287
Pmv2	11	AL603787.8	75	196	46	241	170661	170468
		AL603787.8	70.37	189	49	235	122243	122055
Pmv5	5	AC103621.6	75	196	46	241	60789	60982
Pmv6	X	CR954969.10	75	196	46	241	8747	8554
Pmv7	2	AL844871.11	75	196	46	241	122630	122437
Pmv8	10	AC153954.3	75.51	196	46	241	20359	20166
Pmv9	13	AC154849.2	75	196	46	241	177763	177570
Pmv10	8	AC161435.7	74.49	196	46	241	37116	37309
Pmv11	5	AC114666.31	75.51	196	46	241	101889	101696
Pmv12	5	AC164119.4	74.49	196	46	241	127658	127851
Pmv13	10	AC153360.6	75	196	46	241	162278	162471
Pmv14	16	AC121777.3	75	196	46	241	64469	64662
Pmv15	7	AC167978.4	75	196	46	241	65212	65019
		AC167978.4	82.353	34	33	66	148476	148509
Pmv16	16	AC154449.2	75	196	46	241	44859	44666
Pmv17	15	AC157566.6	75	196	46	241	70532	70725
Pmv18	7	AC112789.4	75	196	46	241	137146	136953
		AC112789.4	68.571	175	72	242	21458	21284
Pmv19	4	AL844206.20	75	196	46	241	115677	115484
Pmv20	18	AC113104.15	80.952	42	26	66	107154	107113
		AC113104.15	80.488	41	26	65	107122	107082
		AC113104.15	74.49	196	46	241	13987	14180
Pmv21	1	AC114603.15	73.98	196	46	241	243874	244067
Pmv22	11	AL645571.18	75	196	46	241	168822	169015
Pmv23	4	AL732609.6	75	196	46	241	53776	53583
Pmv24	1	AC139295.5	74.49	196	46	241	61639	61832
The nucleotide sequence from the psi/gag region of M-MuLV was compared with 3 endogenous and 47 exogenous MuLV sequences.
